# Supplementary material for: Development of a prognostic risk model of uveal melanoma based on N7-methylguanosine-related regulators
Source: Hereditas. 2024 Jul 10;161:22. doi: 10.1186/s41065-024-00324-0 (PMC11234703; doi:10.1186/s41065-024-00324-0)
Supplement: Supplementary file 1 — Supplementary Material 1. [file 41065_2024_324_MOESM1_ESM.csv]

	m7G-related regulators
1	AGO2
2	CYFIP1
3	DCP2
4	DCPS
5	EIF3D
6	EIF4A1
7	EIF4E
8	EIF4E1B
9	EIF4E2
10	EIF4E3
11	EIF4G3
12	GEMIN5
13	IFIT5
14	LARP1
15	LSM1
16	METTL1
17	NCBP1
18	NCBP2
19	NCBP2L
20	NCBP3
21	NSUN2
22	NUDT10
23	NUDT11
24	NUDT16
25	NUDT3
26	NUDT4
27	NUDT4B
28	SNUPN
29	WDR4
