# Supplementary material for: Development of a prognostic risk model of uveal melanoma based on N7-methylguanosine-related regulators
Source: Hereditas. 2024 Jul 10;161:22. doi: 10.1186/s41065-024-00324-0 (PMC11234703; doi:10.1186/s41065-024-00324-0)
Supplement: Supplementary file 2 — Supplementary Material 2. [file 41065_2024_324_MOESM2_ESM.csv]

TCGA database
ID	TCGA-VD-AA8R	TCGA-VD-A8KE	TCGA-WC-A87T	TCGA-VD-A8KJ	TCGA-V4-A9EH	TCGA-V4-A9F2	TCGA-V4-A9EQ	TCGA-WC-A883	TCGA-WC-A885	TCGA-YZ-A985	TCGA-V4-A9E9	TCGA-V3-A9ZX	TCGA-VD-A8KF	TCGA-WC-A884	TCGA-V4-A9EO	TCGA-V4-A9EU	TCGA-VD-A8KA	TCGA-VD-AA8S	TCGA-V4-A9EX	TCGA-VD-A8KI	TCGA-WC-A880	TCGA-VD-A8KD	TCGA-WC-A87W	TCGA-V4-A9E5	TCGA-WC-A888	TCGA-YZ-A980	TCGA-V4-A9ET	TCGA-YZ-A982	TCGA-V4-A9EE	TCGA-V4-A9F4	TCGA-WC-AA9A	TCGA-V4-A9EI	TCGA-V3-A9ZY	TCGA-YZ-A983	TCGA-V4-A9F1	TCGA-V4-A9EV	TCGA-V4-A9EJ	TCGA-VD-A8K9	TCGA-V4-A9EW	TCGA-V4-A9F0	TCGA-VD-AA8M	TCGA-VD-A8KK	TCGA-VD-AA8P	TCGA-VD-A8K7	TCGA-WC-A882	TCGA-VD-A8KO	TCGA-V4-A9EM	TCGA-V4-A9E7	TCGA-VD-AA8N
AGO2	4.292755136	4.309599553	4.665531611	4.841130681	3.801682908	4.014219371	4.51929595	5.64236826	4.093081804	4.530708143	3.851081097	5.333686231	5.387497609	4.089105808	5.148362676	6.412003639	4.941552012	4.362965859	5.624264102	4.978021614	4.163896179	4.930168238	5.056033098	3.877680167	4.544196337	4.248978694	4.879333492	4.478015964	6.019206562	5.447938843	4.69426938	5.689736326	3.986139611	4.189008443	5.484773047	5.545736943	4.15706336	5.053459982	4.33161081	4.402117282	4.182238406	4.322913927	4.308765845	4.605166119	3.930692169	5.05061737	4.906375194	4.891844816	4.27854196
CYFIP1	7.378325612	7.247859179	7.41745844	7.550606412	6.847063205	6.980874105	7.970805013	7.372467992	6.848306609	7.462092527	7.189062384	7.322734557	7.611591153	7.347849909	7.877749936	7.395293464	7.247342722	7.178400623	7.509552502	7.324322248	7.350527684	7.574506023	6.790699258	6.780214589	7.069358593	6.998915793	7.30058613	7.246505869	7.681709719	7.665424055	6.827184369	7.320785007	6.893268186	7.324783865	7.251632594	7.272015113	7.359377449	7.190200622	7.610173871	7.144771368	7.498819874	6.806058144	8.419055891	7.491822026	6.896562003	7.542042126	7.809359108	7.281420888	6.663381412
DCP2	3.785252755	3.69647304	4.337056908	4.205034824	3.99731699	3.507513704	3.17335388	4.018510039	3.587693889	3.749807601	3.450867154	4.152547668	4.376510758	3.702521584	4.454462967	4.083335995	3.842558601	3.468534969	4.334212	3.590471754	4.170624074	4.21697603	3.905436733	3.271011797	3.995932055	4.199580793	3.28465065	3.503357362	4.251761881	4.258131587	4.047544484	4.13073767	3.435132345	4.254453969	4.189489837	4.220944754	3.969936838	4.354777791	4.043473911	3.684623704	3.524121027	3.629439886	3.331062606	4.368481468	3.11739909	4.704677377	3.451296892	3.850190625	3.46680714
DCPS	3.756028878	4.92392763	4.190822269	5.488739935	4.762467796	5.10125869	5.976915589	5.911004853	5.078810314	5.256656892	5.591848067	5.522681985	5.140430411	4.921767413	5.343864197	5.117229453	5.199461084	5.609120849	5.155801956	6.15717059	4.104200583	5.388321304	4.266241818	5.276121343	5.679899824	5.25813979	5.259255978	6.17465743	5.271471833	4.928537418	5.208549802	5.281683672	4.641021778	4.949855282	5.630677788	5.366634988	4.717095245	5.006429345	4.899596282	5.166624758	5.12786138	5.575848387	5.251532239	4.677586907	5.433553504	5.146393292	5.226150675	5.761326062	5.766292473
EIF3D	9.570505878	8.933088568	9.833306488	9.273790312	8.4730873	9.541600968	8.556507603	8.366808846	9.560051682	9.251169737	8.970630869	8.837080187	9.480990018	8.945640257	8.600399737	7.932761095	8.947983319	8.761946823	8.551658964	8.431013733	9.502974673	8.983942649	9.078865492	8.742592705	8.736920824	8.480676515	9.165836138	9.527585288	8.513395135	9.39990219	9.395148496	8.711258674	9.252488432	9.239817738	8.414126743	8.602323304	9.014607808	9.183046933	9.157698246	9.143826431	9.202752404	9.336234727	8.840212731	10.20616982	9.284477349	9.421307076	9.584040044	9.369959896	9.023034201
EIF4E	3.508630689	2.993297723	3.447347583	3.563080723	3.288136483	2.876594358	2.901018487	3.234785682	2.978416956	2.926597539	2.85416398	3.815423533	3.556785767	3.129667915	3.351938887	4.29141321	3.206227467	2.903232448	3.94774994	3.095254396	3.364589749	3.612509533	3.72378724	2.992707003	3.358365782	3.864282616	2.769112959	2.927534853	4.071313325	3.375948975	3.469438673	4.131925185	2.851148614	3.268243479	3.326599074	3.494866198	3.215747848	3.626656291	3.376565309	3.336023488	2.948626442	3.054735026	3.328380162	3.426815782	2.703211187	3.55552027	3.054711599	2.926349001	3.074692199
EIF4E2	4.564615103	4.592837336	4.282755637	5.413400203	5.051739583	4.697693595	5.110553702	5.790024924	4.961393277	5.177705612	4.643430224	5.705303087	5.161761285	5.221737965	5.132825267	5.543275472	4.902013148	5.235499657	5.64414509	5.496855535	4.966415903	5.516358028	5.033224984	4.541983838	5.610738806	5.497202674	4.473280631	5.472870829	5.636971826	4.74796765	5.450756691	5.633547453	4.555146555	4.69254691	5.641729523	5.471110576	5.042098445	4.427107719	4.910052194	5.402578005	4.547588954	5.316841431	5.291434396	4.692419524	4.738401967	4.818332435	4.881286564	5.482196163	5.406989654
EIF4E3	4.446687552	3.901690451	4.536036803	3.186913323	3.91804029	3.520270652	2.286780891	2.843154033	3.255474105	2.447597971	3.164331704	3.014269191	2.877752546	3.646329585	2.488010565	3.004755355	3.071970682	3.120593621	2.586224296	2.350037367	4.70172172	3.530361564	4.135849573	2.649203065	3.086733244	3.377562091	2.540144296	2.771042357	2.577329961	3.691453431	2.655878522	2.665048924	3.209426171	4.621254045	2.80668053	3.424478076	4.009342423	4.057645629	3.765099551	3.222034466	3.896182359	2.37275771	2.782082736	4.192436786	2.714009408	4.366234313	2.60541387	2.898998148	2.787593437
EIF4G3	4.894628996	4.55099	4.746789927	4.843137556	4.12052165	3.730547342	4.265958023	3.721435245	3.335656985	4.693629945	3.210608234	5.763881744	5.632575636	4.224978846	4.354214642	6.19357718	3.644395158	3.382956622	5.940591085	4.509070268	4.234777024	4.35546257	4.399118963	3.44951594	4.801806235	5.096511271	3.782986534	4.140230341	5.004843414	4.290201334	4.11817286	6.011344868	3.979949446	4.33577775	5.514430606	5.585821631	3.678691936	4.5711605	4.021175268	3.928337894	4.124498335	4.126340591	4.157474057	4.529564646	3.801643772	4.906892986	4.578327741	4.073296527	4.16763159
GEMIN5	4.150324638	3.978461779	3.859579654	4.703894511	4.152141498	3.566375899	3.657033429	3.705010898	3.732524731	4.269375611	3.728104762	4.521240439	4.269575126	4.042321259	4.555945561	4.22700142	4.297126167	3.846629724	4.702031571	3.867493843	4.533491794	4.154557579	4.01282982	3.5059674	3.51104805	3.848523581	3.916022245	3.793424233	4.615476514	4.755538864	3.590755992	4.713953254	3.539961645	3.829869078	4.291309445	3.951383284	3.900991865	4.566481085	4.347232755	3.921833999	3.872054988	3.39772973	3.700129349	4.266858821	3.37348787	4.467856958	4.319061799	3.914354378	3.555013044
IFIT5	5.108872592	4.441734914	5.166587077	4.533281518	5.90263332	5.094109296	3.362370731	3.6907526	3.937254551	3.677623664	3.524847402	5.004479704	4.249389716	4.529335068	4.520615984	5.119435346	4.407835806	3.974625853	4.430490555	3.415274657	4.457054649	5.880044921	5.603100441	3.734145652	5.644235471	4.713337332	3.750416525	4.12979201	5.253249284	3.611273176	4.937203322	4.597330681	4.288444482	4.490455564	4.960462137	5.823872414	4.851410375	5.463150495	4.890198327	4.253795756	4.303166095	3.796190345	4.516544511	4.914317734	3.804217198	5.26760208	4.213920219	3.354122422	3.926015282
LARP1	6.532884299	6.500388759	6.037442662	6.294587134	5.846997469	5.505629851	6.798738721	6.088119725	5.617319847	6.333663837	5.533372469	6.628149703	6.517421486	6.291060333	6.721612618	6.821689958	6.240220699	5.984174101	6.517240339	6.197294492	6.410068886	6.309187319	5.729480398	5.879375059	5.922028694	6.040683824	6.184407833	5.460034786	6.706714336	6.007488608	6.126795316	6.403651824	6.072923627	6.008462736	6.283762316	6.362703416	5.674860759	6.116937166	6.289406092	6.203547143	6.345850985	5.625510436	5.390856066	6.005222068	6.241334126	6.689760073	6.201445931	6.423193318	5.820847603
LSM1	7.40243287	7.208835601	7.477374538	5.846373898	7.292772686	6.908924154	6.45859915	7.037053788	6.758323454	5.85035581	6.32947364	6.202909288	5.948320187	7.584576608	7.231693394	6.714893479	6.851875052	6.94676427	6.469522623	5.652881362	7.990626426	7.631618374	7.456385134	6.870092821	6.933935136	6.217514795	6.023585251	7.182588094	7.369664771	7.213310639	7.811287157	6.568564652	6.896722065	7.629563452	6.415497216	7.198394625	7.523799961	7.219927304	6.922987497	7.484307697	7.22637937	6.223934271	6.754267511	6.102506252	5.879562346	7.098067838	7.244639212	6.036844926	5.316149583
METTL1	4.092889244	4.768192388	4.104237825	4.901608298	4.52296995	4.948280422	5.009062279	5.142877238	5.09514636	4.944615112	5.091489965	4.917082482	4.178678542	4.584582865	4.766764808	4.529083583	4.422062885	5.043128734	4.940300171	5.022298753	4.675159105	4.669128902	4.182124771	5.105192806	4.793991703	3.757380738	5.133728423	4.954612468	4.952463641	4.45610733	4.721880713	5.355634142	4.418821482	4.296849373	4.994288118	4.504359058	4.04647879	4.962523328	4.379474065	4.612050625	4.467418166	4.902642939	4.870440824	3.93746318	5.0899187	4.089610879	5.256531205	4.817309428	4.846754772
NCBP1	4.022229034	4.230812198	4.087626381	4.260069887	3.854856832	3.481393475	3.647508174	3.809678235	3.323161797	3.652929477	3.220891911	4.395444259	4.58411283	4.007414394	4.260310399	4.632391116	3.714766343	3.65017636	4.485798125	3.770873828	4.174569919	4.415159248	4.380496342	3.055493326	4.072340123	4.237516307	3.280584304	3.885169558	4.43254411	3.988530329	4.037133308	4.298756028	3.128543595	3.953600656	4.57725374	4.411613017	3.591074021	3.98881354	3.899363367	4.000892663	3.632704908	3.648135646	4.511118495	4.132944723	2.981651302	4.397184304	3.429238095	4.240015908	3.706097391
NCBP2	5.579510311	5.491064492	6.210911297	5.966489834	5.778536445	5.299039877	4.425322051	5.009518266	5.340656029	4.258396265	5.037163256	5.634120182	5.192497751	5.936699367	5.40536541	5.72359	5.385253521	5.118332126	5.507851622	4.484111509	6.27568883	5.332800819	6.355964726	4.994506265	5.192196034	5.618297738	4.823419911	5.512716086	5.433216233	5.848853656	5.521832148	5.805622814	4.840682359	5.885011843	5.143218802	5.587645685	5.759469605	6.103651717	5.822477411	4.847956518	5.194099903	4.560280432	4.691136997	5.939792904	4.436716629	5.974954691	5.800381922	5.069536689	4.725070362
NSUN2	6.280214212	6.315406059	6.403581462	6.659274077	6.246870091	5.764914788	6.054283948	6.239756351	5.784526941	6.229272115	5.633648606	6.687786738	6.546281676	6.289330217	6.935146911	6.71323939	5.616446371	6.055238245	6.810007643	6.175209542	6.61631312	6.528231525	6.65585619	5.338542601	6.152340035	6.214359225	5.999614194	5.80072302	6.932424361	6.245020492	6.142616614	6.694907707	5.972051961	6.308339982	6.439193415	6.258102732	5.97514855	6.462213612	6.153524617	6.438740688	5.892243292	5.993690732	6.35143017	6.493350764	5.789952488	6.549149397	6.135332415	6.525415733	6.013312133
NUDT10	3.22229544	3.042694397	3.246828613	2.966436584	3.346747441	3.579895718	2.100231107	2.68909055	2.653224508	1.838682334	1.877312657	2.186493828	2.189399994	2.768500451	1.954239192	1.943130048	2.512628985	2.883226211	2.066671117	2.411815473	3.334493223	2.50302229	3.441380171	2.29552202	2.303127075	2.697533178	2.320674692	2.321628123	2.214245611	2.049016147	2.464768108	2.20203341	2.798733797	2.474654464	2.530974917	2.226534009	3.020248919	2.562712685	2.077150488	2.259746132	2.937311711	1.903315204	2.107243626	1.829141595	2.147649052	2.403087491	2.583486302	3.067296298	2.014616543
NUDT11	3.847040138	3.549561354	3.33808802	3.593629974	4.479709371	3.599186699	2.631167739	3.349496792	2.684356374	2.128265694	2.021384256	2.620819232	2.537985227	3.302137152	2.331858868	2.206615703	2.749027848	3.226740898	2.585448926	2.173621412	2.734964413	3.251202102	4.628005313	2.042087966	2.526789125	3.673682346	2.608023156	3.451498044	3.071196005	3.050003315	2.906597815	3.662624288	3.467485576	2.441492965	3.554729381	3.049233692	2.862716342	2.416277355	2.236935489	2.803195245	4.008670353	2.411067309	2.655555197	2.208734262	2.333748182	2.320652696	3.388320778	3.984116567	2.403079553
NUDT16	4.62941076	4.275801909	4.366160566	4.267794031	4.340124689	3.929382111	3.683984484	3.842249791	3.916931417	3.078386444	4.139133039	3.687060665	3.702258746	4.009184911	3.391370936	3.883343578	3.87835692	4.004551892	3.801418098	3.646171903	4.322106036	3.659526712	4.53149002	3.703033525	3.348463259	4.020336243	4.111415188	4.249682717	3.641343938	4.170277165	3.279047062	3.988778433	3.812455224	4.187482626	3.692313539	3.453188391	3.890384084	4.343100101	4.181500317	3.810283177	4.008653078	3.370236157	3.624616645	4.173328423	3.453544919	4.253373575	4.296905794	3.835058781	3.220103987
NUDT4	2.705529062	2.030979611	2.879821185	2.785294796	2.403844891	2.254947528	1.980345594	2.570023114	2.115258975	2.078143458	1.867322214	3.084038336	3.068561695	2.528207155	2.953302065	3.264400155	2.480713473	2.38489211	3.264718564	2.183113321	2.821988058	2.893534112	3.292984392	1.904694213	2.533569233	3.225151756	1.952778203	2.443120325	3.40831811	2.885793002	2.522812689	3.289521412	1.980444154	2.748732223	3.038113042	2.870316279	2.699083453	2.936660068	2.757587231	2.618899901	2.075922079	2.139808916	2.508134116	2.644069542	2.131690775	2.838284733	2.370542824	2.593892191	2.192583301
SNUPN	5.029431082	4.622721958	5.214593639	5.205889687	5.277893439	4.668353309	5.0985553	5.450640366	4.759644601	5.022274367	4.479914528	5.646358155	5.467073374	5.20400107	5.540297003	5.829832979	4.812419397	4.856644153	5.782580238	5.887899671	4.926299966	5.57337926	5.178297323	4.485780419	5.412037286	5.335623858	4.712056142	4.863807998	5.520074637	5.289924278	5.329565038	6.053056749	4.712015508	4.96161324	5.458121063	5.593370521	4.938768774	5.410224599	5.086866021	5.45050146	4.762533106	5.108929983	5.370211578	5.157566804	4.261812853	4.998877798	4.853826255	5.359170534	5.322551903
WDR4	3.474169337	3.65377443	3.52845833	4.474571199	3.691119566	4.348625772	4.710138828	4.376246664	4.197873645	4.334239283	4.166678924	4.383844338	4.269027918	4.420109488	4.163522376	4.089117595	3.904030771	4.000611126	4.680061469	4.563871411	3.822776268	4.1527903	4.235776308	3.486358734	4.217275521	3.889501781	4.269813697	4.407674076	4.563408305	3.94923572	3.982546537	4.728268456	3.62619128	3.806026026	4.520995044	4.094989013	3.54358466	4.591949096	3.793104728	4.073478447	3.759106027	3.939960168	4.131534252	3.76929049	3.944681798	4.07557024	4.168099054	4.635583815	4.331451131
GEO database
ID	GSM550623	GSM550624	GSM550625	GSM550626	GSM550627	GSM550628	GSM550629	GSM550630	GSM550631	GSM550632	GSM550633	GSM550634	GSM550635	GSM550636	GSM550637	GSM550638	GSM550639	GSM550640	GSM550641	GSM550642	GSM550643	GSM550644	GSM550645	GSM550646	GSM550647	GSM550648	GSM550649	GSM550650	GSM550651	GSM550652	GSM550653	GSM550654	GSM550655	GSM550656	GSM550657	GSM550658	GSM550659	GSM550660	GSM550661	GSM550662	GSM550663	GSM550664	GSM550665	GSM550666	GSM550667	GSM550668	GSM550669	GSM550670	GSM550671
AGO2	3.698860577	4.133904038	4.891097617	3.890619815	4.787927187	3.855916917	4.452918919	4.575009909	5.287464677	5.750010117	4.234776875	4.916115636	5.000630208	3.495942461	4.218585054	5.013136442	4.690213072	3.834958529	3.701711859	3.73453068	3.994323294	4.445071185	4.681669259	5.692034567	4.243828541	5.118789643	4.312543195	2.156887146	5.215201073	4.684021956	4.047055103	4.706337983	3.911847666	4.365704372	5.531676119	5.577908768	4.800974753	4.023451359	6.517584012	4.987474937	5.372654689	4.6907132	4.750779618	3.907266879	4.828001296	5.377656181	4.283673621	4.454702765	5.292121476
CYFIP1	6.792065839	6.838480389	6.974776352	6.725824347	7.38235326	6.869323194	7.42114751	7.193014435	6.039743382	6.7704424	7.437744983	6.284629409	6.817463215	7.054578867	7.117966835	7.198019654	8.135128982	6.62926972	7.580925385	7.837792882	7.130864079	7.474091047	7.02424876	7.143784665	7.286023461	6.020045654	7.04983922	8.620754255	6.763621716	7.992149381	5.970206225	7.029703215	7.587162255	6.907203947	7.387689993	7.33386183	7.059295681	7.291282912	7.33386183	7.392592048	7.0967206	7.870510267	7.401800608	7.427593889	7.631425198	7.16946981	6.957986597	7.71849312	7.474091047
DCP2	3.48467431	4.028056247	3.299020487	4.050439711	4.119141993	3.791218751	3.96507361	3.904705593	4.214062577	3.234644231	3.59090025	3.565669501	3.992408756	3.887558742	4.002468217	3.487950513	3.905681025	3.75849921	4.305930861	3.956094656	4.39631784	3.897793417	4.068657667	3.807126136	3.585739094	3.704224289	3.982679543	3.952705776	3.891339077	3.554507056	4.592392356	4.233967142	4.412839327	4.119684591	4.26933902	3.655610499	4.227964633	4.043870882	3.018763083	3.765014299	3.754951841	3.745175619	3.794387148	3.850348183	3.932029598	3.768878768	3.982253658	3.795877407	3.688601847
DCPS	4.95889193	4.969152553	5.544506747	4.619609723	5.023503931	5.093383235	5.374889482	5.115291953	5.679159793	6.013981768	5.38100853	6.005349419	5.671458611	5.195402531	5.22494117	5.069616764	5.140437931	4.2513505	5.01742064	4.723304677	5.141780633	5.311276279	5.133974938	4.406814678	5.513591547	5.743874574	5.344521215	2.836332636	4.609524826	5.665654727	5.102168038	5.327915804	5.232587609	4.702807036	5.224511902	6.004127201	5.732853216	5.031770962	5.760601664	5.144468435	5.793067947	5.384321563	6.063928477	4.907332888	5.092971738	5.377249712	5.229411726	4.887931051	5.26655312
EIF3D	8.105163994	9.394885972	8.462512592	8.985132224	8.529817094	8.853197304	9.107205589	8.93190494	9.19813856	6.351557614	9.080040083	8.93190494	8.86736631	8.554068996	9.070308954	9.115890123	8.924852934	8.625612283	9.394885972	8.874681119	9.189938066	9.329604967	9.207745546	8.985132224	9.340242859	9.16008758	9.797184062	7.912030621	9.55126679	7.856045119	9.497044843	9.566089815	9.215860898	9.55126679	8.672128976	8.86736631	8.874681119	9.036317918	8.529817094	8.451574283	9.224580706	9.275741366	9.594800302	9.215860898	8.672128976	9.098220695	8.462512592	8.659399093	9.001431613
EIF4E	2.910943011	3.083675307	3.492571127	4.140965088	3.164299936	3.101012431	3.17676376	3.335333765	2.848639938	2.967870045	3.450900365	3.105630464	3.50613284	3.160037109	3.981756511	3.611835464	3.663389304	3.797050806	2.985052969	3.752792817	3.942559463	3.720397559	3.047956249	3.217232622	2.891379909	2.597091545	3.079590138	2.597091545	3.608214483	3.29177545	3.536547732	3.234712015	3.459633187	3.502890326	3.541931347	2.546146788	3.66412254	3.659887845	2.272054372	3.351443758	2.809072008	3.192043073	3.196815766	3.306366889	3.534908922	3.376686768	3.202689533	3.347119172	2.960762941
EIF4E2	5.041291184	5.374787592	5.821202094	4.67074945	4.979007142	4.480325387	5.076521992	5.044586133	3.764199577	3.956253598	5.215063943	5.043306083	5.811886393	5.209654961	5.741838398	5.175921957	5.414426855	5.030149558	4.997210105	5.26698807	5.922442391	5.4044096	4.986073856	5.529793156	5.603394696	5.852976887	5.464271693	4.626920329	5.009866886	5.37258062	6.079403156	5.032914277	5.37258062	5.256494707	5.703525405	4.861793183	5.228808746	4.550552596	5.090293397	5.223218182	5.169905266	5.065070592	5.37258062	4.69260329	4.916382984	5.096306281	5.144123894	5.152456129	5.131866217
EIF4E3	2.855324631	2.703753877	2.336785775	3.136356482	3.070367104	4.513104259	4.118761051	3.065583397	3.502679184	2.761438688	2.914614215	3.081193699	2.671966435	2.457996769	2.958657466	2.938278501	3.31009967	4.656971881	2.517379189	3.238234127	2.745859068	4.022664917	5.017224898	2.671642825	3.052596607	3.118419481	3.757746807	2.465459095	3.860484494	2.74955516	2.720913065	4.709775543	3.828137074	4.513104259	2.282376371	2.998464909	2.891649013	2.341316418	3.163499391	2.797462906	2.831095652	2.872614522	2.60708871	3.16182683	3.436885539	2.835331598	3.088504584	2.764788357	2.650752761
EIF4G3	4.759068133	4.627416456	5.192293581	4.181337574	5.242025572	4.668480347	4.232049076	5.396710165	3.935812722	3.242651545	4.12442091	3.666453353	4.434711471	4.874018878	4.698302567	4.459239866	5.125910148	4.721924145	4.06079155	5.157104148	4.81255396	4.40461511	3.564015832	5.244280926	4.536048434	3.922287829	3.698321683	6.531802739	4.593218309	4.389634175	4.12442091	3.246265913	3.655831643	4.292269571	4.82509125	2.72598557	3.712998695	4.276689679	3.859626378	5.336675175	5.156498833	5.082408813	3.924613614	5.19065775	5.097516742	4.46496089	3.475805027	4.503300467	4.919577246
GEMIN5	3.50117297	4.242766936	3.540641169	3.644286088	3.866631884	3.949775067	4.238577521	4.241993932	3.815840707	3.08989779	4.3332454	3.636107961	4.124437822	3.990159784	4.386244234	3.765747306	3.710494708	3.906005429	4.171172782	3.554414251	4.551018136	3.787179202	3.653192728	4.374248873	5.368272829	3.56739394	4.488964869	3.15956663	5.073879658	3.809092324	4.968475344	4.193604893	4.339635671	3.749556167	4.971613801	3.248676085	4.778252097	4.793218879	3.331740939	3.782518583	4.168601504	4.345942247	4.106512569	4.405306778	3.618692476	3.683374006	3.546230554	4.320052304	4.146990933
IFIT5	6.160575013	4.081884193	4.227600678	4.586566317	4.573799762	5.409747118	4.926325003	5.342625384	4.481356274	4.526863616	3.899077156	4.641487246	4.385240496	4.813937876	5.68335587	4.784218143	5.907453044	4.519798064	4.589848475	4.136703811	4.172758488	3.823139239	4.200112993	3.587148908	3.909944128	3.634574603	4.732306638	3.393779895	4.698231489	3.766450046	4.299031882	4.586566317	4.811853268	4.713637269	2.685223401	3.714887577	5.116044422	3.957922635	3.858334281	4.751493668	4.837627107	4.724813231	3.952019877	3.981215947	5.899056684	4.452918279	4.167344591	6.146059327	4.442061978
LARP1	6.143768673	5.957669696	5.761882452	4.974606835	5.890575542	5.366397363	6.105102074	5.622835873	6.32295356	6.144944207	5.828319844	6.600478295	5.584964537	6.047873464	5.895795092	6.425962959	5.903986747	6.023160832	6.489231631	5.987324596	6.313897786	5.487753232	6.262893985	6.408802164	6.412999778	6.974104117	6.395194022	4.584849291	6.156654471	6.058561757	6.148188885	6.067205812	5.919390993	6.238077786	6.0689484	6.360999334	6.119093191	6.095565623	7.061276252	6.299591068	6.345885329	6.019766509	5.844763638	5.78669991	5.959600539	6.501939072	6.143768673	6.123160319	6.401160976
LSM1	7.340387297	7.476938738	7.406292521	7.018309852	5.785962644	8.030149717	7.476938738	5.892384397	6.272161803	5.879797729	7.356138245	6.666451176	7.757707526	6.846614264	7.030943866	6.994380998	6.236502842	7.20803754	6.632928547	6.735574465	7.669385372	6.836816244	7.665399257	5.711047795	7.350313265	6.498592956	7.542327029	5.930950651	6.076555136	6.447478628	6.712763762	7.413898654	7.007209191	7.493609588	6.022292794	6.996481047	7.080955738	7.392181802	4.608175583	6.349233456	6.05247532	6.450894217	6.276691986	6.905431371	7.225815604	7.107816601	7.166414193	7.788190632	6.078206437
METTL1	4.774028648	4.543314633	5.192226848	4.534501482	4.652154968	4.501880212	5.436877056	4.557605112	4.571665442	4.434940298	4.837450359	5.607060617	5.094009584	4.618941714	4.462339989	4.300344559	4.127136181	4.333310602	4.124743048	3.68021453	4.527270962	4.380253893	4.824153096	5.005161929	4.710855863	4.639204164	5.122606349	4.93037949	4.852381333	4.835876028	4.847388539	4.630631239	4.563864213	4.316336186	4.770679078	5.563761684	4.965738717	4.512092758	5.296902053	4.405687674	4.749881826	4.125554073	4.356086448	4.435777886	3.754066353	4.574946831	4.273585934	4.551576984	4.816796211
NCBP1	3.72696827	4.371994009	4.448748794	3.225217794	3.765672961	3.767875213	3.693966229	4.19502119	3.111139803	3.021141728	4.595266815	2.995944791	4.370153447	3.633694756	4.310060945	4.594683467	4.367887038	4.098035016	3.701689958	4.465671854	4.378617192	3.831539555	3.847808643	4.236838303	4.096853437	3.808918498	4.09067757	2.974719166	4.443763679	4.48790767	4.542709823	3.53616187	3.95448439	3.767345124	3.570242348	3.06510712	3.676435763	3.925124667	3.502941799	4.400323321	4.100163981	4.529906773	3.738518284	4.570008783	4.016894552	4.118594298	3.496747272	4.000005034	4.1322888
NCBP2	5.071354973	4.855869833	5.40002716	5.821157463	5.218919514	5.355254382	5.597579658	5.245635026	4.19675046	3.408407657	4.973528185	4.74992276	5.108168059	4.709834702	5.459612592	5.475726597	5.366864824	6.133753785	5.0056117	5.208255434	6.226022498	6.371519935	5.586499754	5.731223837	5.528273732	4.827733908	5.622163386	5.104884269	6.341202716	5.140174755	6.087691827	5.568841203	5.634723523	5.829813869	5.182592717	4.982708877	6.768670556	5.345040355	4.509415341	5.531068413	5.482987581	5.163095399	6.262471499	4.670934896	5.0617331	5.23918867	4.90733458	5.203498299	5.029900582
NSUN2	6.198548736	6.951332645	6.372277748	6.18894673	6.234578075	6.070342326	5.839157068	6.383600638	5.461461071	4.966675977	6.337979087	5.871283117	6.346486587	6.843124607	6.537636265	6.1200474	6.241505433	6.108129133	6.078358107	6.283110169	6.73819325	6.676187237	6.212970786	6.658824069	6.207213841	5.779993247	6.334204056	7.690616209	6.523852187	6.065689717	6.238165061	6.332475885	6.207213841	5.829164214	6.943876411	5.775231797	5.781211693	6.527881095	6.645773823	5.841610043	6.388971104	5.944397793	6.121621788	6.129320791	5.878154156	5.821151791	6.070342326	6.027301523	6.634267803
NUDT10	2.271123878	1.897157373	2.400954853	2.136964029	2.293864881	1.950884139	2.289460263	2.433539998	2.228147649	2.199830336	2.142343277	2.272158672	2.376160662	2.328209109	2.556813347	2.781215129	2.460563082	2.518661438	2.408446631	2.521086259	2.300388572	2.39757809	2.491751997	2.378434904	2.091365293	2.631761443	2.390329544	2.188522972	3.337197126	2.501612625	2.457350268	2.430401369	2.427387034	2.533943378	2.461511143	2.455538528	2.408021519	2.45009549	2.403211873	2.332541807	2.412591446	2.514980315	2.858734886	2.435586785	3.737352437	2.436312036	2.476120064	2.372005112	2.422124091
NUDT11	2.412862412	2.309508991	2.431661404	3.880908916	2.158183572	3.783225796	4.249912345	2.758185335	2.789317678	2.51248173	3.476873485	5.280849102	3.28695663	3.352827798	2.2431896	2.840405649	2.355975892	2.238631211	2.370715443	2.590782196	2.499352626	4.393771225	2.900350901	3.285943038	3.36919323	2.487675417	3.826891034	2.352789765	3.913152739	2.465536171	2.289673913	2.886335225	2.172582503	3.153466821	2.157595606	4.347871597	2.527367916	2.519206278	2.360196108	2.697007049	2.275957077	2.22648155	4.509332936	2.649147924	2.206832816	2.713196216	3.026073071	3.129303879	2.407461932
NUDT16	3.408296587	3.801522977	4.009205586	3.632941921	3.34434465	4.264943271	3.989568951	3.898989568	3.790394872	4.137266708	3.983131257	3.781069492	3.92996697	3.515340276	3.695066874	4.645003824	3.747581002	4.792914101	3.699650379	4.001674395	3.473437701	4.105262224	4.298215998	3.96879938	3.431876586	3.70386036	3.670382511	3.939784546	4.52612423	3.743915711	3.640825547	4.040442114	4.890634407	4.444258045	3.816753917	4.082767297	3.805681671	3.750530209	3.588185615	3.582623969	3.297632168	3.580919019	3.962295343	3.350771584	3.264231075	3.944738294	3.563263574	3.512164427	3.621730621
NUDT4	2.409995629	2.850560344	2.505518695	2.828421262	2.425222317	3.313210104	2.786075379	2.766914822	2.36595333	2.370190916	3.008789869	2.599308173	2.604405757	2.632320284	2.418431534	2.445229502	2.639213547	2.416733104	2.416321257	2.472652163	2.468718826	3.214453379	2.567539377	2.649444795	2.424207902	3.500989851	2.433319934	2.522254238	2.984960076	2.500906656	2.463087366	2.44003453	3.199917306	2.746938487	3.331537766	2.434817769	2.399950936	3.380929316	2.43621981	2.476094641	2.52426651	2.366757472	2.427932981	2.430666468	2.409169391	2.434153668	2.480184858	2.455751462	2.377508528
SNUPN	4.552782645	5.72134121	5.785283943	5.144315362	4.474480534	4.502830971	4.677617949	5.147740791	3.816876484	3.676615391	5.329329471	4.377125054	5.683928745	5.326498057	4.638350986	5.204415559	5.201067485	4.727177884	4.930781136	5.338690084	5.277252217	5.196514035	4.840053716	5.689348958	5.559856667	4.8264928	5.508267909	4.999454115	4.663702992	5.433138005	4.133771712	5.344958285	5.224001345	4.680879606	5.693575814	4.589047172	5.318907372	5.989576938	4.944722748	5.606675399	5.394391574	5.100034763	5.126616895	5.241132395	5.259162469	5.411086954	5.097642678	5.770111858	5.153704621
WDR4	3.99276103	4.022796275	4.38534323	3.713549583	4.048097746	3.628916643	3.624638118	3.963129229	3.976162522	3.893670094	4.361257723	4.689320939	3.971375898	4.102839031	4.179175858	4.064002006	4.198988447	3.879617549	4.083300848	3.798887916	4.529667299	4.225289458	4.004714971	3.878041069	3.856281952	4.157825005	4.245572989	4.105920666	4.221544242	4.124208049	4.816139003	4.064485546	3.60832193	4.008051627	4.333627255	4.187028994	3.679345464	3.748931151	5.616618896	3.90325146	4.373561402	3.847960956	4.42184485	3.901261571	3.76673308	4.111746552	4.195657657	3.647238115	4.300443677
[truncated: 42 more columns]
