# Supplementary material for: Development of a prognostic risk model of uveal melanoma based on N7-methylguanosine-related regulators
Source: Hereditas. 2024 Jul 10;161:22. doi: 10.1186/s41065-024-00324-0 (PMC11234703; doi:10.1186/s41065-024-00324-0)
Supplement: Supplementary file 3 — Supplementary Material 3. [file 41065_2024_324_MOESM3_ESM.csv]

TCGA database
id	futime	fustat	EIF4E2	NUDT16	SNUPN	WDR4	riskScore	risk
TCGA-VD-AA8R	0.016438356	0	4.564615	4.629411	5.029431	3.474169	9.212409708	low
TCGA-VD-A8KE	2.249315068	0	4.592837	4.275802	4.622722	3.653774	9.358075352	low
TCGA-WC-A87T	7.123287671	0	4.282756	4.366161	5.214594	3.528458	9.15973093	low
TCGA-VD-A8KJ	3.150684932	0	5.4134	4.267794	5.20589	4.474571	11.41887379	high
TCGA-V4-A9EH	1.835616438	0	5.05174	4.340125	5.277893	3.69112	10.26046087	low
TCGA-V4-A9F2	2.010958904	0	4.697694	3.929382	4.668353	4.348626	10.32599265	low
TCGA-V4-A9EQ	1.246575342	1	5.110554	3.683984	5.098555	4.710139	11.50311493	high
TCGA-WC-A883	0.660273973	1	5.790025	3.84225	5.45064	4.376247	12.10165843	high
TCGA-WC-A885	1.879452055	0	4.961393	3.916931	4.759645	4.197874	10.5481137	low
TCGA-YZ-A985	3.243835616	0	5.177706	3.078386	5.022274	4.334239	11.46953091	high
TCGA-V4-A9E9	3.41369863	0	4.64343	4.139133	4.479915	4.166679	9.888038217	low
TCGA-V3-A9ZX	1.287671233	0	5.705303	3.687061	5.646358	4.383844	12.19043605	high
TCGA-VD-A8KF	0.109589041	1	5.161761	3.702259	5.467073	4.269028	11.34006208	high
TCGA-WC-A884	0.032876712	0	5.221738	4.009185	5.204001	4.420109	11.26385016	high
TCGA-V4-A9EO	2.117808219	0	5.132825	3.391371	5.540297	4.163522	11.39313211	high
TCGA-V4-A9EU	1.942465753	0	5.543275	3.883344	5.829833	4.089118	11.73065231	high
TCGA-VD-A8KA	3.22739726	0	4.902013	3.878357	4.812419	3.904031	10.24799663	low
TCGA-VD-AA8S	1.169863014	0	5.2355	4.004552	4.856644	4.000611	10.69444966	low
TCGA-V4-A9EX	2	1	5.644145	3.801418	5.78258	4.680061	12.42000959	high
TCGA-VD-A8KI	3.049315068	1	5.496856	3.646172	5.8879	4.563871	12.26883821	high
TCGA-WC-A880	3.446575342	0	4.966416	4.322106	4.9263	3.822776	10.10019357	low
TCGA-VD-A8KD	0.312328767	1	5.516358	3.659527	5.573379	4.15279	11.72370229	high
TCGA-WC-A87W	4.665753425	0	5.033225	4.53149	5.178297	4.235776	10.60885728	low
TCGA-V4-A9E5	6.846575342	0	4.541984	3.703034	4.48578	3.486359	9.334696407	low
TCGA-WC-A888	1.575342466	1	5.610739	3.348463	5.412037	4.217276	11.95286623	high
TCGA-YZ-A980	5.101369863	0	5.497203	4.020336	5.335624	3.889502	11.15166009	high
TCGA-V4-A9ET	3.731506849	0	4.473281	4.111415	4.712056	4.269814	9.927182395	low
TCGA-YZ-A982	1.356164384	0	5.472871	4.249683	4.863808	4.407674	11.24558969	high
TCGA-V4-A9EE	1.090410959	1	5.636972	3.641344	5.520075	4.563408	12.23232159	high
TCGA-V4-A9F4	1.736986301	0	4.747968	4.170277	5.289924	3.949236	10.23564073	low
TCGA-WC-AA9A	1.24109589	1	5.450757	3.279047	5.329565	3.982547	11.53105251	high
TCGA-V4-A9EI	1.065753425	1	5.633547	3.988778	6.053057	4.728268	12.51372215	high
TCGA-V3-A9ZY	1.257534247	0	4.555147	3.812455	4.712016	3.626191	9.555214763	low
TCGA-YZ-A983	2.18630137	0	4.692547	4.187483	4.961613	3.806026	9.846700512	low
TCGA-V4-A9F1	2.569863014	0	5.64173	3.692314	5.458121	4.520995	12.13970804	high
TCGA-V4-A9EV	3.476712329	1	5.471111	3.453188	5.593371	4.094989	11.72427421	high
TCGA-V4-A9EJ	2.043835616	0	5.042098	3.890384	4.938769	3.543585	10.13495828	low
TCGA-VD-A8K9	3.901369863	0	4.427108	4.3431	5.410225	4.591949	10.45262977	low
TCGA-V4-A9EW	3.317808219	0	4.910052	4.1815	5.086866	3.793105	10.16071667	low
TCGA-V4-A9F0	2.589041096	1	5.402578	3.810283	5.450501	4.073478	11.37698593	high
TCGA-VD-AA8M	0.016438356	0	4.547589	4.008653	4.762533	3.759106	9.607428104	low
TCGA-VD-A8KK	0.175342466	0	5.316841	3.370236	5.10893	3.93996	11.16977938	high
TCGA-VD-AA8P	0.235616438	0	5.291434	3.624617	5.370212	4.131534	11.3450937	high
TCGA-VD-A8K7	3.997260274	0	4.69242	4.173328	5.157567	3.76929	9.926265321	low
TCGA-WC-A882	3.046575342	0	4.738402	3.453545	4.261813	3.944682	9.992186739	low
TCGA-VD-A8KO	2.178082192	0	4.818332	4.253374	4.998878	4.07557	10.23820919	low
TCGA-V4-A9EM	2.646575342	0	4.881287	4.296906	4.853826	4.168099	10.29907944	low
TCGA-V4-A9E7	1.136986301	1	5.482196	3.835059	5.359171	4.635584	11.93971537	high
TCGA-VD-AA8N	0.120547945	0	5.40699	3.220104	5.322552	4.331451	11.83362204	high
TCGA-VD-A8KB	3.709589041	0	4.826857	3.990654	4.994042	3.892924	10.19656128	low
TCGA-VD-A8KN	0.18630137	0	5.424472	3.440367	5.407142	4.225015	11.69624185	high
TCGA-V4-A9EK	2.816438356	0	4.332048	4.187727	4.989882	3.706767	9.346434021	low
TCGA-V4-A9EZ	1.64109589	0	4.205148	3.696235	3.632867	3.714812	8.690607331	low
TCGA-VD-A8KL	1.747945205	0	5.310567	3.363001	5.069137	4.448157	11.62445082	high
TCGA-VD-A8KH	3.17260274	0	5.112067	3.290749	4.269839	3.837012	10.40872707	low
TCGA-WC-A87Y	3.6	1	5.547734	3.811498	5.301838	4.11927	11.5078004	high
TCGA-RZ-AB0B	0.408219178	1	5.769903	3.695566	5.843944	4.270617	12.2636487	high
TCGA-V4-A9ES	4.139726027	0	5.411106	3.541634	4.38738	3.838234	10.70631417	low
TCGA-V4-A9F5	0.556164384	0	5.366595	3.364741	5.460913	4.570182	12.02005646	high
TCGA-V4-A9F7	3.44109589	0	4.772564	4.326602	4.946231	3.656941	9.725400461	low
TCGA-V4-A9F8	1.635616438	0	5.061726	3.150275	5.027319	4.274018	11.2457936	high
TCGA-V4-A9F3	2.391780822	1	5.6055	3.755617	5.600743	4.431849	12.06166021	high
TCGA-V4-A9EL	2.690410959	0	5.853952	3.509778	5.810887	4.426428	12.57863189	high
TCGA-VD-AA8O	1.660273973	1	5.100619	4.067259	4.949344	5.068762	11.56799198	high
TCGA-VD-A8K8	3.77260274	1	5.62205	3.47397	5.472669	4.511178	12.2182257	high
TCGA-V4-A9EF	3.191780822	0	5.265348	3.65588	5.277296	4.229488	11.34135266	high
TCGA-WC-A881	2.917808219	0	5.113233	4.067507	4.867628	4.053552	10.5778225	low
TCGA-V4-A9EA	3.693150685	0	4.492677	3.728432	4.413246	3.791099	9.513268504	low
TCGA-WC-A88A	0.224657534	1	5.392657	4.070564	5.243689	4.440634	11.47618774	high
TCGA-VD-AA8Q	1.742465753	1	4.474212	3.384902	4.154643	3.058615	8.818649982	low
TCGA-WC-AA9E	2.295890411	0	5.316797	4.252758	5.010309	4.112037	10.86256455	low
TCGA-V4-A9E8	2.21369863	1	5.635652	3.442663	5.075722	4.886133	12.38506829	high
TCGA-WC-A87U	4.331506849	1	4.91073	4.271832	5.064268	3.643553	9.965140113	low
TCGA-VD-AA8T	0.134246575	0	5.307229	3.922831	5.211043	3.998276	11.00959444	low
TCGA-VD-A8KM	0.010958904	0	5.711587	3.643243	5.527724	4.819546	12.56512317	high
TCGA-YZ-A984	3.824657534	1	5.089547	3.269916	4.771672	4.234971	11.04447366	low
TCGA-V4-A9ED	2.953424658	0	5.240435	3.29747	4.999709	3.843703	10.96355374	low
TCGA-VD-A8KG	0.052054795	0	4.858624	4.052391	4.963917	5.108213	11.33712974	high
TCGA-V4-A9EC	2.035616438	0	4.666076	3.892583	4.836468	3.663297	9.750822863	low
TCGA-V4-A9EY	2.293150685	0	4.137905	3.391073	4.0354	2.735962	8.051549414	low
GEO database
id	futime	fustat	EIF4E2	NUDT16	SNUPN	WDR4	riskScore	risk
GSM550623	6.083333333	0	5.041291	3.408297	4.552783	3.992761	10.57343393	low
GSM550624	2.6775	1	5.374788	3.801523	5.721341	4.022796	11.44964286	high
GSM550625	0.0325	1	5.821202	4.009206	5.785284	4.385343	12.25217962	high
GSM550626	5.333333333	1	4.670749	3.632942	5.144315	3.71355	10.09540531	low
GSM550627	5.650833333	0	4.979007	3.344345	4.474481	4.048098	10.53991929	low
GSM550628	7.173333333	0	4.480325	4.264943	4.502831	3.628917	9.142083222	low
GSM550629	7.090833333	0	5.076522	3.989569	4.677618	3.624638	10.06152421	low
GSM550630	0.511666667	1	5.044586	3.89899	5.147741	3.963129	10.64543086	low
GSM550631	4.649166667	0	3.7642	3.790395	3.816876	3.976163	8.478584932	low
GSM550632	4.6025	0	3.956254	4.137267	3.676615	3.89367	8.384824777	low
GSM550633	0.66	1	5.215064	3.983131	5.329329	4.361258	11.28160157	high
GSM550634	1.396666667	1	5.043306	3.781069	4.377125	4.689321	10.9622092	low
GSM550635	0.076666667	1	5.811886	3.929967	5.683929	3.971376	11.83144651	high
GSM550636	0.545	1	5.209655	3.51534	5.326498	4.102839	11.24968492	high
GSM550637	7.485	0	5.741838	3.695067	4.638351	4.179176	11.48147335	high
GSM550638	1.815	1	5.175922	4.645004	5.204416	4.064002	10.57433784	low
GSM550639	10.05333333	0	5.414427	3.747581	5.201067	4.198988	11.40185213	high
GSM550640	7.955833333	0	5.03015	4.792914	4.727178	3.879618	9.897272158	low
GSM550641	2.094166667	0	4.99721	3.69965	4.930781	4.083301	10.67815559	low
GSM550642	5.005	0	5.266988	4.001674	5.33869	3.798888	10.80706556	low
GSM550643	1.18	0	5.922442	3.473438	5.277252	4.529667	12.47998781	high
GSM550644	5.665	0	5.40441	4.105262	5.196514	4.225289	11.24404686	high
GSM550645	0.588333333	1	4.986074	4.298216	4.840054	4.004715	10.25903086	low
GSM550646	0.7225	1	5.529793	3.968799	5.689349	3.878041	11.39779071	high
GSM550647	4.085	1	5.603395	3.431877	5.559857	3.856282	11.64497993	high
GSM550648	2.406666667	1	5.852977	3.70386	4.826493	4.157825	11.69068286	high
GSM550649	1.749166667	1	5.464272	3.670383	5.508268	4.245573	11.70955127	high
GSM550650	8.366666667	0	4.62692	3.939785	4.999454	4.105921	10.19091576	low
GSM550651	7.151666667	0	5.009867	4.526124	4.663703	4.221544	10.28755256	low
GSM550652	2.045	1	5.372581	3.743916	5.433138	4.124208	11.41155298	high
GSM550653	2.981666667	1	6.079403	3.640826	4.133772	4.816139	12.2267389	high
GSM550654	4.645833333	0	5.032914	4.040442	5.344958	4.064486	10.76946394	low
GSM550655	7.501666667	0	5.372581	4.890634	5.224001	3.608322	10.2687223	low
GSM550656	7.810833333	0	5.256495	4.444258	4.68088	4.008052	10.42230232	low
GSM550657	2.275	1	5.703525	3.816754	5.693576	4.333627	12.10576962	high
GSM550658	5.845	0	4.861793	4.082767	4.589047	4.187029	10.24937602	low
GSM550659	4.380833333	1	5.228809	3.805682	5.318907	3.679345	10.7307819	low
GSM550660	3.3075	0	4.550553	3.75053	5.989577	3.748931	10.39774821	low
GSM550661	1.58	1	5.090293	3.588186	4.944723	5.616619	12.29697304	high
GSM550662	1.073333333	1	5.223218	3.582624	5.606675	3.903251	11.19926758	high
GSM550663	0.010833333	1	5.169905	3.297632	5.394392	4.373561	11.59900507	high
GSM550664	2.036666667	1	5.065071	3.580919	5.100035	3.847961	10.68406517	low
GSM550665	5.224166667	0	5.372581	3.962295	5.126617	4.421845	11.42152535	high
GSM550666	5.645833333	0	4.692603	3.350772	5.241132	3.901262	10.48459532	low
GSM550667	5.6975	1	4.916383	3.264231	5.259162	3.766733	10.66993782	low
GSM550668	1.245833333	1	5.096306	3.944738	5.411087	4.111747	10.96977309	low
GSM550669	4.895	1	5.144124	3.563264	5.097643	4.195658	11.11231375	high
GSM550670	1.574166667	1	5.152456	3.512164	5.770112	3.647238	10.99748357	low
GSM550671	0.610833333	1	5.131866	3.621731	5.153705	4.300444	11.20034462	high
GSM550672	2.9625	1	5.488419	3.872854	5.396399	5.619771	12.88021016	high
GSM550673	0.695	1	5.023191	3.749719	4.877088	4.20087	10.76660589	low
GSM550674	2.598333333	0	4.740628	4.181694	4.952877	3.933553	10.02146067	low
GSM550675	5.615	0	4.737336	3.703483	5.330371	4.148191	10.65338773	low
GSM550676	2.628333333	0	4.790318	3.493264	5.330371	3.847421	10.53001343	low
GSM550677	0.515	1	4.767119	3.990905	4.64363	3.439305	9.504910452	low
GSM550678	0.775	0	4.673152	3.984496	5.087275	3.786833	9.970570646	low
GSM550679	1.4675	1	5.17873	3.523442	5.670338	4.25246	11.54026828	high
GSM550680	2.645	0	4.662724	4.338687	5.027244	3.825797	9.795386115	low
GSM550681	4.205	0	4.538813	3.665711	4.501434	4.088081	9.926092747	low
GSM550682	1.2375	1	4.911022	4.190578	5.236526	3.846366	10.29025165	low
GSM550683	3.075	1	5.051916	3.455029	5.274531	4.169076	11.12754594	high
GSM550684	3.699166667	1	4.438099	3.512527	4.634495	5.491042	11.2800468	high
GSM550685	0.6325	1	5.394279	3.578647	5.019489	4.722051	11.85250849	high
GSM2254877	11.75	0	4.625176	4.289927	5.339496	3.892623	10.00934202	low
GSM2254878	5.5	1	4.818707	3.465835	5.111429	3.646696	10.26594389	low
GSM2254879	1.333333333	1	4.846627	3.329022	5.379204	4.194332	11.0281131	low
GSM2254880	2	1	5.633203	3.334655	5.405968	4.04701	11.82133382	high
GSM2254881	10	0	5.688228	4.373096	5.20845	4.460152	11.67865894	high
GSM2254882	10.5	1	5.015635	3.651503	4.651541	4.168572	10.6494228	low
GSM2254883	10.08333333	0	4.033048	3.940514	4.854812	3.48706	8.830947199	low
GSM2254884	9.25	0	4.978386	4.193561	5.560912	3.724984	10.43133264	low
GSM2254885	9.5	0	4.80951	3.742047	4.783877	3.794015	10.08422683	low
GSM2254886	9.333333333	0	5.115988	4.038774	4.807184	3.828576	10.34862013	low
GSM2254887	9.416666667	0	5.182755	4.50602	5.103285	4.485191	10.99039025	low
GSM2254888	5.083333333	1	5.677271	3.671723	5.364109	4.654457	12.26547194	high
GSM2254889	3	1	5.318981	3.876011	4.992476	3.82135	10.75789634	low
GSM2254890	8.416666667	0	5.384365	3.776098	5.294024	3.745989	10.97606888	low
GSM2254891	8.083333333	0	4.509511	4.469506	5.228352	3.979321	9.810260176	low
GSM2254892	1.833333333	1	6.093053	3.534625	5.794751	4.251864	12.6728009	high
GSM2254893	8	1	5.497264	3.588626	4.713376	4.457566	11.54988261	high
GSM2254894	1.166666667	1	5.388178	3.595272	5.272952	4.035676	11.32799394	high
GSM2254895	12.25	0	5.273617	4.103526	4.553278	4.085298	10.60565283	low
GSM2254896	2.333333333	1	5.800384	3.258473	5.951603	4.645296	12.9186316	high
GSM2254897	3	1	5.193269	3.491237	5.388921	3.979877	11.15993692	high
GSM2254898	2.5	1	5.446895	3.773545	5.981747	3.908546	11.58240712	high
GSM2254899	13	0	4.914298	3.90255	5.356037	4.083301	10.71948269	low
GSM2254900	3.916666667	1	4.937833	3.476896	4.525613	4.035138	10.44518491	low
GSM2254901	1.166666667	1	4.97292	3.879178	4.753945	4.527129	10.88755283	low
GSM2254902	5.25	1	5.046548	3.211537	4.608115	3.762313	10.48479669	low
GSM2254903	4.416666667	1	4.761181	3.641982	4.748462	4.963676	11.16121653	high
GSM2254904	9.333333333	0	5.012495	4.140363	4.989408	4.331205	10.75512887	low
